# Supplementary material for: Activating SRC/MAPK signaling via 5-HT1A receptor contributes to the effect of vilazodone on improving thrombocytopenia
Source: eLife. 2024 Apr 4;13:RP94765. doi: 10.7554/eLife.94765 (PMC10994662; doi:10.7554/eLife.94765)
Supplement: Figure 7—source data 1. [file elife-94765-fig7-data1.zip]

Archive with 150 entries (141 files):
- Figure 7-soure data 1/
- __MACOSX/._Figure 7-soure data 1
- Figure 7-soure data 1/.DS_Store
- __MACOSX/Figure 7-soure data 1/._.DS_Store
- Figure 7-soure data 1/RAS/
- Figure 7-soure data 1/NFE2/
- Figure 7-soure data 1/RUNX1/
- Figure 7-soure data 1/FOS/
- Figure 7-soure data 1/ERK/
- Figure 7-soure data 1/EGR1/
- Figure 7-soure data 1/MEK/
- Figure 7-soure data 1/SRC/
- Figure 7-soure data 1/RAS/RAS-2.tif
- __MACOSX/Figure 7-soure data 1/RAS/._RAS-2.tif
- Figure 7-soure data 1/RAS/.DS_Store
- __MACOSX/Figure 7-soure data 1/RAS/._.DS_Store
- Figure 7-soure data 1/RAS/RAS_3.tif
- __MACOSX/Figure 7-soure data 1/RAS/._RAS_3.tif
- Figure 7-soure data 1/RAS/RAS_1.tif
- __MACOSX/Figure 7-soure data 1/RAS/._RAS_1.tif
- Figure 7-soure data 1/RAS/GAPDH_3.tif
- __MACOSX/Figure 7-soure data 1/RAS/._GAPDH_3.tif
- Figure 7-soure data 1/RAS/GAPDH_1.tif
- __MACOSX/Figure 7-soure data 1/RAS/._GAPDH_1.tif
- Figure 7-soure data 1/RAS/GAPDH-2.tif
- __MACOSX/Figure 7-soure data 1/RAS/._GAPDH-2.tif
- Figure 7-soure data 1/NFE2/NFE2_4.tif
- __MACOSX/Figure 7-soure data 1/NFE2/._NFE2_4.tif
- Figure 7-soure data 1/NFE2/.DS_Store
- __MACOSX/Figure 7-soure data 1/NFE2/._.DS_Store
- Figure 7-soure data 1/NFE2/NFE2_1.tif
- __MACOSX/Figure 7-soure data 1/NFE2/._NFE2_1.tif
- Figure 7-soure data 1/NFE2/NFE2-3.tif
- __MACOSX/Figure 7-soure data 1/NFE2/._NFE2-3.tif
- Figure 7-soure data 1/NFE2/GAPDH_1.tif
- __MACOSX/Figure 7-soure data 1/NFE2/._GAPDH_1.tif
- Figure 7-soure data 1/NFE2/GAPDH_4.tif
- __MACOSX/Figure 7-soure data 1/NFE2/._GAPDH_4.tif
- Figure 7-soure data 1/NFE2/GAPDH-3.tif
- __MACOSX/Figure 7-soure data 1/NFE2/._GAPDH-3.tif
- Figure 7-soure data 1/NFE2/GAPDH_4_230228_170318_00.01.000_1_16111.tif
- __MACOSX/Figure 7-soure data 1/NFE2/._GAPDH_4_230228_170318_00.01.000_1_16111.tif
- Figure 7-soure data 1/RUNX1/.DS_Store
- __MACOSX/Figure 7-soure data 1/RUNX1/._.DS_Store
- Figure 7-soure data 1/RUNX1/RUNX1_1.tif
- __MACOSX/Figure 7-soure data 1/RUNX1/._RUNX1_1.tif
- Figure 7-soure data 1/RUNX1/GAPDH_2.tif
- __MACOSX/Figure 7-soure data 1/RUNX1/._GAPDH_2.tif
- Figure 7-soure data 1/RUNX1/RUNX1_3.tif
- __MACOSX/Figure 7-soure data 1/RUNX1/._RUNX1_3.tif
- Figure 7-soure data 1/RUNX1/RUNX1_2.tif
- __MACOSX/Figure 7-soure data 1/RUNX1/._RUNX1_2.tif
- Figure 7-soure data 1/RUNX1/GAPDH_1.tif
- __MACOSX/Figure 7-soure data 1/RUNX1/._GAPDH_1.tif
- Figure 7-soure data 1/RUNX1/GAPDH-3.tif
- __MACOSX/Figure 7-soure data 1/RUNX1/._GAPDH-3.tif
- Figure 7-soure data 1/RUNX1/RUNX1-4.tif
- __MACOSX/Figure 7-soure data 1/RUNX1/._RUNX1-4.tif
- Figure 7-soure data 1/RUNX1/GAPDH-4.tif
- __MACOSX/Figure 7-soure data 1/RUNX1/._GAPDH-4.tif
- Figure 7-soure data 1/FOS/FOS-1.tif
- __MACOSX/Figure 7-soure data 1/FOS/._FOS-1.tif
- Figure 7-soure data 1/FOS/FOS-3.tif
- __MACOSX/Figure 7-soure data 1/FOS/._FOS-3.tif
- Figure 7-soure data 1/FOS/FOS-2.tif
- __MACOSX/Figure 7-soure data 1/FOS/._FOS-2.tif
- Figure 7-soure data 1/FOS/.DS_Store
- __MACOSX/Figure 7-soure data 1/FOS/._.DS_Store
- Figure 7-soure data 1/FOS/GAPDH-1.tif
- __MACOSX/Figure 7-soure data 1/FOS/._GAPDH-1.tif
- Figure 7-soure data 1/FOS/GAPDH-2.tif
- __MACOSX/Figure 7-soure data 1/FOS/._GAPDH-2.tif
- Figure 7-soure data 1/FOS/GAPDH-3.tif
- __MACOSX/Figure 7-soure data 1/FOS/._GAPDH-3.tif
- Figure 7-soure data 1/ERK/.DS_Store
- __MACOSX/Figure 7-soure data 1/ERK/._.DS_Store
- Figure 7-soure data 1/ERK/P-ERK-1.tif
- __MACOSX/Figure 7-soure data 1/ERK/._P-ERK-1.tif
- Figure 7-soure data 1/ERK/P-ERK-2.Tif
- __MACOSX/Figure 7-soure data 1/ERK/._P-ERK-2.Tif
- Figure 7-soure data 1/ERK/P-ERK-3.tif
- __MACOSX/Figure 7-soure data 1/ERK/._P-ERK-3.tif
- Figure 7-soure data 1/ERK/ERK-1.Tif
- __MACOSX/Figure 7-soure data 1/ERK/._ERK-1.Tif
- Figure 7-soure data 1/ERK/ERK-3.tif
- __MACOSX/Figure 7-soure data 1/ERK/._ERK-3.tif
- Figure 7-soure data 1/ERK/ERK-2.Tif
- __MACOSX/Figure 7-soure data 1/ERK/._ERK-2.Tif
- Figure 7-soure data 1/EGR1/.DS_Store
- __MACOSX/Figure 7-soure data 1/EGR1/._.DS_Store
- Figure 7-soure data 1/EGR1/EGR1_1_230323_113041_00.03.000_1_16040.tif
- __MACOSX/Figure 7-soure data 1/EGR1/._EGR1_1_230323_113041_00.03.000_1_16040.tif
- Figure 7-soure data 1/EGR1/EGR1_3_230323_113459_00.03.000_1_9106.tif
- __MACOSX/Figure 7-soure data 1/EGR1/._EGR1_3_230323_113459_00.03.000_1_9106.tif
- Figure 7-soure data 1/EGR1/GAPDH_3.tif
- __MACOSX/Figure 7-soure data 1/EGR1/._GAPDH_3.tif
- Figure 7-soure data 1/EGR1/EGR1_2_230323_113228_00.02.000_1_12239.tif
- __MACOSX/Figure 7-soure data 1/EGR1/._EGR1_2_230323_113228_00.02.000_1_12239.tif
- Figure 7-soure data 1/EGR1/GAPDH_2.tif
- __MACOSX/Figure 7-soure data 1/EGR1/._GAPDH_2.tif
- Figure 7-soure data 1/EGR1/GAPDH_1.tif
- __MACOSX/Figure 7-soure data 1/EGR1/._GAPDH_1.tif
- Figure 7-soure data 1/MEK/~$MEK-5.csv
- __MACOSX/Figure 7-soure data 1/MEK/._~$MEK-5.csv
- Figure 7-soure data 1/MEK/.DS_Store
- __MACOSX/Figure 7-soure data 1/MEK/._.DS_Store
- Figure 7-soure data 1/MEK/MEK-5.tif
- __MACOSX/Figure 7-soure data 1/MEK/._MEK-5.tif
- Figure 7-soure data 1/MEK/MEK-4.Tif
- __MACOSX/Figure 7-soure data 1/MEK/._MEK-4.Tif
- Figure 7-soure data 1/MEK/MEK-1.Tif
- __MACOSX/Figure 7-soure data 1/MEK/._MEK-1.Tif
- Figure 7-soure data 1/MEK/~$p-MEK-5.csv
- __MACOSX/Figure 7-soure data 1/MEK/._~$p-MEK-5.csv
- Figure 7-soure data 1/MEK/~$p-MEK-4.csv
- __MACOSX/Figure 7-soure data 1/MEK/._~$p-MEK-4.csv
- Figure 7-soure data 1/MEK/MEK-2.Tif
- __MACOSX/Figure 7-soure data 1/MEK/._MEK-2.Tif
- Figure 7-soure data 1/MEK/P-MEK-4.Tif
- __MACOSX/Figure 7-soure data 1/MEK/._P-MEK-4.Tif
- Figure 7-soure data 1/MEK/P-MEK-5.tif
- __MACOSX/Figure 7-soure data 1/MEK/._P-MEK-5.tif
- Figure 7-soure data 1/MEK/P-MEK-1.Tif
- __MACOSX/Figure 7-soure data 1/MEK/._P-MEK-1.Tif
- Figure 7-soure data 1/MEK/P-MEK-2.Tif
- __MACOSX/Figure 7-soure data 1/MEK/._P-MEK-2.Tif
- Figure 7-soure data 1/SRC/SRC_1.tif
- __MACOSX/Figure 7-soure data 1/SRC/._SRC_1.tif
- Figure 7-soure data 1/SRC/.DS_Store
- __MACOSX/Figure 7-soure data 1/SRC/._.DS_Store
- Figure 7-soure data 1/SRC/SRC_2.tif
- __MACOSX/Figure 7-soure data 1/SRC/._SRC_2.tif
- Figure 7-soure data 1/SRC/SRC_3.tif
- __MACOSX/Figure 7-soure data 1/SRC/._SRC_3.tif
- Figure 7-soure data 1/SRC/p-SRC-1.csv
- __MACOSX/Figure 7-soure data 1/SRC/._p-SRC-1.csv
- Figure 7-soure data 1/SRC/p-SRC-2.csv
- __MACOSX/Figure 7-soure data 1/SRC/._p-SRC-2.csv
- Figure 7-soure data 1/SRC/P-SRC-3.csv
- Figure 7-soure data 1/SRC/P_SRC_1.tif
- __MACOSX/Figure 7-soure data 1/SRC/._P_SRC_1.tif
- Figure 7-soure data 1/SRC/P_SRC_3.tif
- __MACOSX/Figure 7-soure data 1/SRC/._P_SRC_3.tif
- Figure 7-soure data 1/SRC/SRC_2_230208_142458_00.37.000_0_49053.tif
- __MACOSX/Figure 7-soure data 1/SRC/._SRC_2_230208_142458_00.37.000_0_49053.tif
- Figure 7-soure data 1/SRC/p-SRC_2.tif
- __MACOSX/Figure 7-soure data 1/SRC/._p-SRC_2.tif
- Figure 7-soure data 1/SRC/SRC-1.csv
- __MACOSX/Figure 7-soure data 1/SRC/._SRC-1.csv
- Figure 7-soure data 1/SRC/SRC-2.csv
