# Supplementary material for: Activating SRC/MAPK signaling via 5-HT1A receptor contributes to the effect of vilazodone on improving thrombocytopenia
Source: eLife. 2024 Apr 4;13:RP94765. doi: 10.7554/eLife.94765 (PMC10994662; doi:10.7554/eLife.94765)
Supplement: Figure 7—source data 1. [file elife-94765-fig7-data1.zip › Figure 7-soure data 1/SRC/p-SRC-1.csv]

	Area	Mean	Min	Max	IntDen	RawIntDen
1	18612	168.026	15	255	3127304.000	3127304.000
2	18612	131.489	17	255	2447264.000	2447264.000
3	18612	164.148	17	255	3055114.000	3055114.000
4	18612	170.595	29	255	3175116.000	3175116.000
