# Supplementary material for: Activating SRC/MAPK signaling via 5-HT1A receptor contributes to the effect of vilazodone on improving thrombocytopenia
Source: eLife. 2024 Apr 4;13:RP94765. doi: 10.7554/eLife.94765 (PMC10994662; doi:10.7554/eLife.94765)
Supplement: Figure 7—source data 1. [file elife-94765-fig7-data1.zip › Figure 7-soure data 1/SRC/p-SRC-2.csv]

	Area	Mean	Min	Max	IntDen	RawIntDen
1	1700	104.572	0	239	177773	177773
2	1700	91.704	0	231	155897	155897
3	1700	127.429	0	229	216629	216629
4	1700	166.762	11	234	283495	283495
