# Supplementary material for: Activating SRC/MAPK signaling via 5-HT1A receptor contributes to the effect of vilazodone on improving thrombocytopenia
Source: eLife. 2024 Apr 4;13:RP94765. doi: 10.7554/eLife.94765 (PMC10994662; doi:10.7554/eLife.94765)
Supplement: Figure 7—source data 1. [file elife-94765-fig7-data1.zip › Figure 7-soure data 1/SRC/P-SRC-3.csv]

	Area	Mean	Min	Max	IntDen	RawIntDen
1	702	102.741	24	212	72124.000	72124.000
2	702	130.043	41	255	91290.000	91290.000
3	702	115.081	51	227	80787.000	80787.000
4	702	97.197	51	179	68232.000	68232.000
