# Supplementary material for: Activating SRC/MAPK signaling via 5-HT1A receptor contributes to the effect of vilazodone on improving thrombocytopenia
Source: eLife. 2024 Apr 4;13:RP94765. doi: 10.7554/eLife.94765 (PMC10994662; doi:10.7554/eLife.94765)
Supplement: Figure 7—source data 1. [file elife-94765-fig7-data1.zip › Figure 7-soure data 1/SRC/SRC-1.csv]

	Area	Mean	Min	Max	IntDen	RawIntDen
1	1664	168.152	22	255	279805.000	279805.000
2	1664	121.630	16	255	202392.000	202392.000
3	1664	131.418	13	255	218679.000	218679.000
4	1664	132.087	18	255	219792.000	219792.000
