# Supplementary material for: Activating SRC/MAPK signaling via 5-HT1A receptor contributes to the effect of vilazodone on improving thrombocytopenia
Source: eLife. 2024 Apr 4;13:RP94765. doi: 10.7554/eLife.94765 (PMC10994662; doi:10.7554/eLife.94765)
Supplement: Figure 7—source data 1. [file elife-94765-fig7-data1.zip › Figure 7-soure data 1/SRC/SRC-2.csv]

	Area	Mean	Min	Max	IntDen	RawIntDen
1	19008	186.103	23	255	3537445	3537445
2	19008	129.902	15	255	2469183	2469183
3	19008	142.329	14	255	2705385	2705385
4	19008	150.084	15	255	2852802	2852802
