# Supplementary material for: Activating SRC/MAPK signaling via 5-HT1A receptor contributes to the effect of vilazodone on improving thrombocytopenia
Source: eLife. 2024 Apr 4;13:RP94765. doi: 10.7554/eLife.94765 (PMC10994662; doi:10.7554/eLife.94765)
Supplement: Figure 8—source data 1. [file elife-94765-fig8-data1.zip]

Archive with 117 entries (108 files):
- Figure 8-source data 1/
- Figure 8-source data 1/.DS_Store
- __MACOSX/Figure 8-source data 1/._.DS_Store
- Figure 8-source data 1/5-HT1AR/
- Figure 8-source data 1/Figure 8c/
- Figure 8-source data 1/figure 8b/
- Figure 8-source data 1/Figure 8l/
- Figure 8-source data 1/5-HT1AR/5_HTR1A-1.tif
- __MACOSX/Figure 8-source data 1/5-HT1AR/._5_HTR1A-1.tif
- Figure 8-source data 1/5-HT1AR/.DS_Store
- __MACOSX/Figure 8-source data 1/5-HT1AR/._.DS_Store
- Figure 8-source data 1/5-HT1AR/5-HT1A-3.Tif
- __MACOSX/Figure 8-source data 1/5-HT1AR/._5-HT1A-3.Tif
- Figure 8-source data 1/5-HT1AR/~$5-HTR1A-3.csv
- __MACOSX/Figure 8-source data 1/5-HT1AR/._~$5-HTR1A-3.csv
- Figure 8-source data 1/5-HT1AR/GAPDH-1.tif
- __MACOSX/Figure 8-source data 1/5-HT1AR/._GAPDH-1.tif
- Figure 8-source data 1/5-HT1AR/GAPDH-2.tif
- __MACOSX/Figure 8-source data 1/5-HT1AR/._GAPDH-2.tif
- Figure 8-source data 1/5-HT1AR/GAPDH-3.Tif
- __MACOSX/Figure 8-source data 1/5-HT1AR/._GAPDH-3.Tif
- Figure 8-source data 1/5-HT1AR/5HT-2.tif
- __MACOSX/Figure 8-source data 1/5-HT1AR/._5HT-2.tif
- Figure 8-source data 1/Figure 8c/.DS_Store
- __MACOSX/Figure 8-source data 1/Figure 8c/._.DS_Store
- Figure 8-source data 1/Figure 8c/5_HT1A_3_230404_110800_00.04.000_1_15025.tif
- __MACOSX/Figure 8-source data 1/Figure 8c/._5_HT1A_3_230404_110800_00.04.000_1_15025.tif
- Figure 8-source data 1/Figure 8c/5_HT1A_1_230404_110355_00.04.000_1_15125.tif
- __MACOSX/Figure 8-source data 1/Figure 8c/._5_HT1A_1_230404_110355_00.04.000_1_15125.tif
- Figure 8-source data 1/Figure 8c/GAPDH_3_230404_110206_00.02.000_1_22062.tif
- __MACOSX/Figure 8-source data 1/Figure 8c/._GAPDH_3_230404_110206_00.02.000_1_22062.tif
- Figure 8-source data 1/Figure 8c/5_HT1A_2_230404_110553_00.03.000_1_14128.tif
- __MACOSX/Figure 8-source data 1/Figure 8c/._5_HT1A_2_230404_110553_00.03.000_1_14128.tif
- Figure 8-source data 1/Figure 8c/GAPDH_2_230404_110036_00.02.000_1_14266.tif
- __MACOSX/Figure 8-source data 1/Figure 8c/._GAPDH_2_230404_110036_00.02.000_1_14266.tif
- Figure 8-source data 1/Figure 8c/GAPDH_1_230404_105919_00.02.000_1_24999.tif
- __MACOSX/Figure 8-source data 1/Figure 8c/._GAPDH_1_230404_105919_00.02.000_1_24999.tif
- Figure 8-source data 1/figure 8b/.DS_Store
- __MACOSX/Figure 8-source data 1/figure 8b/._.DS_Store
- Figure 8-source data 1/figure 8b/5_HT1A_4_230402_112601_00.11.000_2_26950.tif
- __MACOSX/Figure 8-source data 1/figure 8b/._5_HT1A_4_230402_112601_00.11.000_2_26950.tif
- Figure 8-source data 1/figure 8b/5_HT1A_2_230402_111939_00.10.000_1_27988.tif
- __MACOSX/Figure 8-source data 1/figure 8b/._5_HT1A_2_230402_111939_00.10.000_1_27988.tif
- Figure 8-source data 1/figure 8b/GAPDH_2_230402_110949_00.01.000_1_18600.tif
- __MACOSX/Figure 8-source data 1/figure 8b/._GAPDH_2_230402_110949_00.01.000_1_18600.tif
- Figure 8-source data 1/figure 8b/GAPDH_4_230402_111341_00.02.000_1_29416.tif
- __MACOSX/Figure 8-source data 1/figure 8b/._GAPDH_4_230402_111341_00.02.000_1_29416.tif
- Figure 8-source data 1/figure 8b/GAPDH_1_230402_110737_00.01.000_1_21093.tif
- __MACOSX/Figure 8-source data 1/figure 8b/._GAPDH_1_230402_110737_00.01.000_1_21093.tif
- Figure 8-source data 1/figure 8b/5_HT1A_1_230402_111626_00.09.000_2_26540.tif
- __MACOSX/Figure 8-source data 1/figure 8b/._5_HT1A_1_230402_111626_00.09.000_2_26540.tif
- Figure 8-source data 1/Figure 8l/.DS_Store
- __MACOSX/Figure 8-source data 1/Figure 8l/._.DS_Store
- Figure 8-source data 1/Figure 8l/RAS/
- Figure 8-source data 1/Figure 8l/5-HT1AR/
- Figure 8-source data 1/Figure 8l/ERK/
- Figure 8-source data 1/Figure 8l/SRC/
- Figure 8-source data 1/Figure 8l/RAS/RAS_1_230331_162430_00.03.000_2_19660.tif
- __MACOSX/Figure 8-source data 1/Figure 8l/RAS/._RAS_1_230331_162430_00.03.000_2_19660.tif
- Figure 8-source data 1/Figure 8l/RAS/RAS_5_230509_114920_00.02.000_1_22098.tif
- __MACOSX/Figure 8-source data 1/Figure 8l/RAS/._RAS_5_230509_114920_00.02.000_1_22098.tif
- Figure 8-source data 1/Figure 8l/RAS/GAPDH_5_230509_111011_00.02.000_1_31470.tif
- __MACOSX/Figure 8-source data 1/Figure 8l/RAS/._GAPDH_5_230509_111011_00.02.000_1_31470.tif
- Figure 8-source data 1/Figure 8l/RAS/.DS_Store
- __MACOSX/Figure 8-source data 1/Figure 8l/RAS/._.DS_Store
- Figure 8-source data 1/Figure 8l/RAS/RAS_6_230509_115040_00.02.000_1_24514.tif
- __MACOSX/Figure 8-source data 1/Figure 8l/RAS/._RAS_6_230509_115040_00.02.000_1_24514.tif
- Figure 8-source data 1/Figure 8l/RAS/GAPDH_6_230509_111157_00.02.000_1_32378.tif
- __MACOSX/Figure 8-source data 1/Figure 8l/RAS/._GAPDH_6_230509_111157_00.02.000_1_32378.tif
- Figure 8-source data 1/Figure 8l/RAS/GAPDH_1_230331_161101_00.02.000_1_13059.tif
- __MACOSX/Figure 8-source data 1/Figure 8l/RAS/._GAPDH_1_230331_161101_00.02.000_1_13059.tif
- Figure 8-source data 1/Figure 8l/5-HT1AR/5_HT1A-1.tif
- __MACOSX/Figure 8-source data 1/Figure 8l/5-HT1AR/._5_HT1A-1.tif
- Figure 8-source data 1/Figure 8l/5-HT1AR/.DS_Store
- __MACOSX/Figure 8-source data 1/Figure 8l/5-HT1AR/._.DS_Store
- Figure 8-source data 1/Figure 8l/5-HT1AR/5_HT1A-2.tif
- __MACOSX/Figure 8-source data 1/Figure 8l/5-HT1AR/._5_HT1A-2.tif
- Figure 8-source data 1/Figure 8l/5-HT1AR/5_HT1A_3.tif
- __MACOSX/Figure 8-source data 1/Figure 8l/5-HT1AR/._5_HT1A_3.tif
- Figure 8-source data 1/Figure 8l/5-HT1AR/GAPDH_3_230325_161837_00.02.000_1_7478.tif
- __MACOSX/Figure 8-source data 1/Figure 8l/5-HT1AR/._GAPDH_3_230325_161837_00.02.000_1_7478.tif
- Figure 8-source data 1/Figure 8l/5-HT1AR/GAPDH_2_230325_162002_00.04.000_1_25613.tif
- __MACOSX/Figure 8-source data 1/Figure 8l/5-HT1AR/._GAPDH_2_230325_162002_00.04.000_1_25613.tif
- Figure 8-source data 1/Figure 8l/5-HT1AR/GAPDH_1_230325_161648_00.04.000_1_12508.tif
- __MACOSX/Figure 8-source data 1/Figure 8l/5-HT1AR/._GAPDH_1_230325_161648_00.04.000_1_12508.tif
- Figure 8-source data 1/Figure 8l/ERK/P_ERK_2_230325_164323_00.07.000_1_20020.tif
- __MACOSX/Figure 8-source data 1/Figure 8l/ERK/._P_ERK_2_230325_164323_00.07.000_1_20020.tif
- Figure 8-source data 1/Figure 8l/ERK/ERK_5_230401_111134_00.13.000_2_30820.tif
- __MACOSX/Figure 8-source data 1/Figure 8l/ERK/._ERK_5_230401_111134_00.13.000_2_30820.tif
- Figure 8-source data 1/Figure 8l/ERK/.DS_Store
- __MACOSX/Figure 8-source data 1/Figure 8l/ERK/._.DS_Store
- Figure 8-source data 1/Figure 8l/ERK/P_ERK_1_230325_164109_00.07.000_2_20782.tif
- __MACOSX/Figure 8-source data 1/Figure 8l/ERK/._P_ERK_1_230325_164109_00.07.000_2_20782.tif
- Figure 8-source data 1/Figure 8l/ERK/ERK_2_230328_113607_00.08.000_2_23296.tif
- __MACOSX/Figure 8-source data 1/Figure 8l/ERK/._ERK_2_230328_113607_00.08.000_2_23296.tif
- Figure 8-source data 1/Figure 8l/ERK/ERK_1_230328_113417_00.09.000_1_16231.tif
- __MACOSX/Figure 8-source data 1/Figure 8l/ERK/._ERK_1_230328_113417_00.09.000_1_16231.tif
- Figure 8-source data 1/Figure 8l/ERK/P_ERK_5_230331_162114_00.04.000_1_15875.tif
- __MACOSX/Figure 8-source data 1/Figure 8l/ERK/._P_ERK_5_230331_162114_00.04.000_1_15875.tif
- Figure 8-source data 1/Figure 8l/ERK/ERK_4_230401_110840_00.14.000_1_25132.tif
- __MACOSX/Figure 8-source data 1/Figure 8l/ERK/._ERK_4_230401_110840_00.14.000_1_25132.tif
- Figure 8-source data 1/Figure 8l/ERK/P_ERK_4_230331_161930_00.03.000_1_18163.tif
- __MACOSX/Figure 8-source data 1/Figure 8l/ERK/._P_ERK_4_230331_161930_00.03.000_1_18163.tif
- Figure 8-source data 1/Figure 8l/SRC/SRC_4.tif
- __MACOSX/Figure 8-source data 1/Figure 8l/SRC/._SRC_4.tif
- Figure 8-source data 1/Figure 8l/SRC/.DS_Store
- __MACOSX/Figure 8-source data 1/Figure 8l/SRC/._.DS_Store
- Figure 8-source data 1/Figure 8l/SRC/SRC_3.tif
- __MACOSX/Figure 8-source data 1/Figure 8l/SRC/._SRC_3.tif
- Figure 8-source data 1/Figure 8l/SRC/SRC-1.tif
- __MACOSX/Figure 8-source data 1/Figure 8l/SRC/._SRC-1.tif
- Figure 8-source data 1/Figure 8l/SRC/P_SRC_3.tif
- __MACOSX/Figure 8-source data 1/Figure 8l/SRC/._P_SRC_3.tif
- Figure 8-source data 1/Figure 8l/SRC/p-src-4.tif
- __MACOSX/Figure 8-source data 1/Figure 8l/SRC/._p-src-4.tif
- Figure 8-source data 1/Figure 8l/SRC/P_SRC-1.tif
- __MACOSX/Figure 8-source data 1/Figure 8l/SRC/._P_SRC-1.tif
